# Supplementary material for: MDM2 antagonists synergize broadly and robustly with compounds targeting fundamental oncogenic signaling pathways
Source: Oncotarget. 2014 Apr 23;5(8):2030–43. doi: 10.18632/oncotarget.1918 (PMC4039142; doi:10.18632/oncotarget.1918)
Supplement: Supplementary file 2 [file oncotarget-05-2030-s002.xlsx]

## Sheet: Table S1-MDM2 #1 Compound List
Table S1, related to Figure 1. Compounds combined with MDM2 inhibitor C-25 in discovery screen (Screen 1). See Excel file.
Chemical Name	CAS #
(+)-Catechin Hydrate	88191-48-4
(+/-)-Palmitoylcarnitine Chloride	6865-14-1
(R)-(+)-Bay K8644	98791-67-4
(RS)-PPG	120667-15-4
[5-(p-Fluorophenyl)-2-ureido]thiophene-3-carboxamide	507475-17-4
1-(5-Isoquinolinesulfonyl)-2-Methylpiperazine	84477-87-2
1-[(3,4-Dichlorophenyl)methyl]-1H-indole-2,3-dione	79183-19-0
10-Hydroxycamptothecin	64439-81-2
1400W	214358-33-5
17-AAG	75747-14-7
1-Phenyl-3-(2-thiazoly)-2-thiourea	14901-16-7
2-(p-Hydroxyanilino)-4-(p-chlorophenyl) thiazole	312636-16-1
2,3-DCPE HCL	418788-90-6
2,3-Diaminonaphthalene	771-97-1
2,4-Thiazolidinedione	2295-31-0
2,5-bis(5-hydroxymethyl-2-thienyl) Furan	213261-59-7
2-amino-8-hydroxyquinoline	70125-16-5
2-Aminopurine	452-06-2
2-APB	524-95-8
2-Chloro-N6-cyclopentyladenosine	37739-05-2
2-Deoxy-D-glucose	154-17-6
2-Hydroxy-5-Nitrobenzylthioguanosine	41094-07-9
2-Hydroxyflavanone	17348-76-4
2-Methoxy Adenosine	24723-77-1
2-methoxyestradiol	362-07-2
2-Thio(3-iodobenzyl)-5-(1-pyridyl)-[1,3,4]-oxadiazole	478482-75-6
3-Aminobenzamide	3544-24-9
3-Bromopyruvate	1113-59-3
3-Deazaadenosine	6736-58-9
4-Aminopyridine	504-24-5
4-ANI	1742-95-6
4'-Bromoflavone	20525-20-6
4-Pentenoic acid	591-80-0
4-Phenyl-3-Butenoic Acid	2243-53-0
5-(2,2-Difluoro-benzo[1,3)dioxol-5-ylmethylene)-thiazolidine-2,4-dione	648449-76-7
5,6-Dichloro-1-Beta-D-Ribofuranosylbenzimidazole	53-85-0
5A-Androsta-16-Ene-3-One	18339-16-7
5-Iodotubercidin	24386-93-4
5-Thio-D-glucose	20408-97-3
6-Aminonicotinamide	329-89-5
6-Iodonordihydrocapsaicin	859171-97-4
6-mercaptopurine monohydrate	6112-76-1
6-Nitroso-1,2-benzopyrone	130506-22-8
7-Dehydrocholesterol	434-16-2
7-Nitroindazole	2942-42-9
8-bromo-cAMP	76939-46-3
8-CPT-2''-O-Me-cAMP	510774-50-2
8-methoxymethyl-3-isobutyl-1-methylxanthine	78033-08-6
A 769662	844499-71-4
A-134974, Dihydrochloride: monohydrate	N/A
A-350619 Hydrochloride	538368-27-3
ABT 702 2HCl	214697-26-4
ABT-737	852808-04-9
Acarbose	56180-94-0
Acebutolol Hydrochloride	34381-68-5
Acemetacin	53164-05-9
Acetaminophen	103-90-2
Acetohydroxamic Acid	546-88-3
Acifluorofen	50594-66-6
Acipimox	51037-30-0
Acitretin	55079-83-9
Aconitine	302-27-2
Acrisorcin	7527-91-5
Actinonin	13434-13-4
Activin A	N/A
Acyclovir	59277-89-3
ADAC	96760-69-9
Adapalene	106685-40-9
Adefovir Dipivoxil	142340-99-6
Adenosine	58-61-7
Afloqualone	56287-74-2
AG 1433	168836-03-1
AG-1296	146535-11-7
AG-490	133550-30-8
AG-494	133550-35-5
AG-825	149092-50-2
AG-879	148741-30-4
AGK2	304896-28-4
AGL 2043	22617-28-8
a-Hydroxyfarnesylphosphonic acid	140633-12-1
Aicar	3031-94-5
Ajmaline	4360-12-7
Akt Inhibitor IV	681281-88-9
Akt Inhibitor X	925681-41-0
Alaproclate Hcl	60719-83-7
Albuterol (Salbutamol) Sulfate	51022-70-9
Alendronate Sodium	121268-17-5
ALLN	110044-82-1
Allopurinol	315-30-0
Alloxan Monohydrate	3237-50-1
Allylestrenol	432-60-0
Aloisine A	496864-16-5
Alosetron Hydrochloride	122852-69-1
alpha-Amanitin	23109-05-9
Alpha-Tocopherol Acetate	7695-91-2
Alpidem	82626-01-5
Alprazolam	28981-97-7
Alsterpaullone	237430-03-4
Altizide	5588-16-9
Ambenonium Dichloride	52022-31-8
AMD3100 octahydrochloride	155148-31-5
AMI-1	N/A
Amifostine	20537-88-6
Amiloride Hydrochloride	2016-88-8
Aminocaproic Acid	60-32-2
Aminoglutethimide	125-84-8
Aminoguanidine Hydrochloride	1937-19-5
Aminolevulinic Acid Hydrochloride	5451-09-2
Amiodarone Hydrochloride	19774-82-4
Amitriptyline Hydrochloride	549-18-8
Amlexanox	68302-57-8
Amlodipine Besylate	111470-99-6
Amorolfine Hydrochloride	78613-38-4
Amoxapine	14028-44-5
Amprolium	121-25-5
Anandamide	94421-68-8
Anastrozole	120511-73-1
Andrographis	5508-58-7
Androstanolone	521-18-6
Anisindione	117-37-3
Anisomycin	22862-76-6
Anisotropine Methylbromide	80-50-2
Anthralin	1143-38-0
Antimycin A	1397-94-0
Aphidicolin	38966-21-1
Apicidin	183506-66-3
Apigenin	520-36-5
Apilimod	541550-19-0
Aprepitant	170729-80-3
APWAG1	853220-52-7
Argatroban	74863-84-6
Aristeromycin	19186-33-5
Arsenic Trioxide	1327-53-3
Artemether	71963-77-4
Artemisinin	63967-64-9
Ascomycin	11011-38-4
Aspirin	50-78-2
Astaxanthin	472-61-7
Atenolol	29122-68-7
Atomoxetine hydrochloride	82248-59-7
Atorvastatin Calcium	134523-03-8
Atovaquone	95233-18-4
Atractyloside Potassium Salt	102130-43-8
Atracurium Besylate	64228-81-5
Atropine	51-55-8
Auranofin	34031-32-8
Aureobasidin A	127785-64-2
Axitinib	319460-85-0
AY-9944	366-93-8
Azacitidine	320-67-2
Azathioprine	446-86-6
Azelaic Acid	123-99-9
Azelastine Hydrochloride	58581-89-8
Bacampicillin Hydrochloride	37661-08-8
Baclofen	1134-47-0
Bafilomycin A1	88899-55-2
Baicalein	491-67-8
Baicalin	21967-41-9
Bamethan Sulfate	5716-20-1
Barbital	57-44-3
Bax Channel Blocker	335165-68-9
Bay 11-7082	195462-67-7
Bay 41-2272	256376-24-6
BAY 60-7550	439083-90-6
BAY 61-3606 Hydrochloride	732938-37-8
Bemegride	64-65-3
Benfluorex Hydrochloride	23642-66-2
Benserazide Hydrochloride	14919-77-8
Bentiromide	37106-97-1
Benzamidine	618-39-3
Benzethonium Chloride	121-54-0
Benzohydramic Acid	495-18-1
Benzonatate	104-31-4
Benzthiazide	91-33-8
Benztropine Mesylate	132-17-2
Benzydamine hydrochloride	132-69-4
Benzylphosphonic Acid	6881-57-8
Bepridil Hydrochloride Monohydrate	74764-40-2
Berberine hydrochloride	633-65-8
Beta Escin	11072-93-8
Beta-Aminopropionitrile	151-18-8
Beta-Carotene	7235-40-7
Beta-Cyclodextrin Hydrate	68168-23-0
Betahistine Hydrochloride	5579-84-0
Betamethasone	378-44-9
Betaxolol Hydrochloride	63659-19-8
Betazole Hydrochloride	138-92-1
Bexarotene	153559-49-0
BEZ235	915019-65-7
Bezafibrate	41859-67-0
bFGF	62031-54-3
BHQ	88-58-4
BI 2536	755038-02-9
BIBB-515	156635-05-1
BIBR 1532	321674-73-1
Bicalutamide	90357-06-5
Bimatoprost	155206-00-1
Binucleine 2	220088-42-6
Bismuth Subsalicylate	14882-18-9
BIX01294	935693-62-2
Bleomycin Sulfate	9041-93-4
BML-248	N/A
BML-257	32387-96-5
BML-275	866405-64-3
BMS 345541	547757-23-3
Bortezomib	179324-69-7
Bosentan	147536-97-8
Bosutinib	380843-75-4
Bradykinin acetate salt	6846-03-3
Brefeldin A	20350-15-6
BRL 37344 sodium salt hydrate	127299-93-8
BRL-50481	433695-36-4
Bromelain	9001-00-7
Bromocriptine Mesylate	22260-51-1
Bryostatin 1	83314-01-6
Bucladesine Sodium	16980-89-5
Buclizine Hydrochloride	129-74-8
Bufexamac	2438-72-4
Buspirone Hydrochloride	33386-08-2
Butalbital	77-26-9
Butenafine	101828-21-1
Butethamate Citrate	13900-12-4
Butoconazole Nitrate	64872-77-1
Butylated Hydroxyanisole	25013-16-5
BVT 948	39674-97-0
C6-Ceramide	124753-97-5
Calcifediol	19356-17-3
Calcimycin A23187	52665-69-7
Calcipotriene	112965-21-6
Calcitonin	9007-12-9
Calcitriol	32222-06-3
Calcium Pantothenate Hydrate	63409-48-3
Calmidazolium	57265-65-3
Camostat Mesylate	59721-29-8
Candesartan Cilexetil	145040-37-5
Candicidin	1403-17-4
Canertinib	267243-28-7
Cantharidic acid	28874-45-5
Cantharidin	56-25-7
CAPE	104594-70-9
Capecitabine	154361-50-9
Capsazepine	138977-28-3
Captafol	2425-06-1
Captopril	62571-86-2
Caramiphen Edisylate	77-22-5
Carbachol Hcl	51-83-2
Carbaryl	63-25-2
Carbenoxolone Disodium	5697-56-3
Carbetapentane Citrate	23142-01-0
Carbidopa	28860-95-9
Carbimazole	22232-54-8
Carbinoxamine Maleate	3505-38-2
Carbobenzoxy-valinyl-phenylalaninal	88191-84-8
Carbocisteine	638-23-3
Carbonyl cyanide 4-(trifluoromethoxy)phenylhydrazone	370-86-5
Carboplatin	41575-94-4
Carboprost Tromethamine	58551-69-2
Carmofur	61422-45-5
Carmustine	154-93-8
Carvedilol	72956-09-3
Caspase Inhibitor III	634911-80-1
Castanospermine	79831-76-8
CAY10443	582314-48-5
Caylin-1	1207480-88-3
CDC	132465-11-3
Cefatrizine Propylene Glycol	64217-62-5
Celastrol	34157-83-0
Celecoxib	169590-42-5
Cepharanthine	481-49-2
Cerivastatin Sodium	143201-11-0
Cerulenin	17397-89-6
Ceruletide	17650-98-5
CFM 1571 Hydrochloride	268725-86-6
CGP 37157	75450-34-9
CGP53353	145915-60-2
CGP74514A	190654-01-4
CGS-21680 hydrochloride	124182-57-6
Chaetocin	28097-03-2
Chenodeoxycholic Acid Diacetate Methyl Ester	2616-71-9
Chenodiol	474-25-9
Chk2 Inh II	516480-79-8
Chlophedianol Hydrochloride	511-13-7
Chlorambucil	305-03-3
Chlordiazepoxide Hydrochloride	438-41-5
Chlormadinone Acetate	302-22-7
Chloro-IB-MECA	163042-96-4
Chloroprocaine Hydrochloride	3858-89-7
Chlorothiazide	58-94-6
Chlorotrianisene	569-57-3
Chloroxine	773-76-2
Chlorpromazine Hydrochloride	69-09-0
Chlorprothixene Hydrochloride	6469-93-8
Chlortetracycline Hydrochloride	64-72-2
Chlorthalidone	77-36-1
Chlorzoxazone	95-25-0
Cholic Acid	81-25-4
Choline Bitartrate	87-67-2
Chondroitinase	9024-13-9
Chromium Picolinate	14639-25-9
Chrysin	480-40-0
Chymopapain	9001-09-6
Chymotrypsin	9004-07-3
CI-1040 (PD184352)	212631-79-3
Ciclopirox Olamine	41621-49-2
Cilastatin Sodium	81129-83-1
Cilostamide	68550-75-4
Cinacalcet Hydrochloride	364782-34-3
Cinngel	N/A
Ciprofibrate	52214-84-3
Ciprofloxacin Hydrochloride	86393-32-0
Cisapride Monohydrate	81098-60-4
Cisplatin	15663-27-1
CKI7 Dihydrochloride	120615-25-0
Cladribine	4291-63-8
Clemastine Fumarate	14976-57-9
Clioquinol	130-26-7
Clobazam	22316-47-8
Clofazimine	2030-63-9
Clofibrate	637-07-0
Clomiphene Citrate	50-41-9
Clonidine Hydrochloride	4205-91-8
Cloperastine Hydrochloride	14984-68-0
Clopidogrel Sulphate	120202-66-6
Cloprostenol Sodium	55028-72-3
Clotrimazole	23593-75-1
Clozapine	5786-21-0
Cobamamide	13870-90-1
Codeine	76-57-3
Coenzyme Q-10	303-98-0
Colchicine	64-86-8
Corosolic Acid	4547-24-4
Cortisone Acetate	50-04-4
Cosyntropin	16960-16-0
Coumarin	91-64-5
CP-690550	477600-75-2
Creatine	57-00-1
Creatinine	60-27-5
Cupric Chloride	10125-13-0
Curcumin	458-37-7
CX546	215923-54-9
Cyanamide	420-04-2
Cyclobenzaprine Hydrochloride	6202-23-9
Cyclocytidine hydrochloride	10212-25-6
Cycloleucine	52-52-8
Cyclopamine	4449-51-8
Cyclosporine	59865-13-3
Cypermethrin	52315-07-8
Cytarabine	147-94-4
Cytochalasin B	14930-96-2
Dacarbazine	4342-03-4
Dactinomycin	50-76-0
DAG Inhibitor II	120166-69-0
Daidzein	486-66-8
Damnacanthal	477-84-9
Danaparoid Sodium	57459-72-0
Danazol	17230-88-5
Dansylcadaverine	10121-91-2
Dantrolene Sodium	14663-23-1
Dapsone	80-08-0
DAPT	208255-80-5
Darifenacin Hydrobromide	133099-07-7
Dasatinib	302962-49-8
Daunorubicin Hydrochloride	23541-50-6
DCPIB	82749-70-0
Decamethonium Bromide	541-22-0
Deferoxamine Mesylate	138-14-7
Deguelin	522-17-8
Deltamethrin	52918-63-5
Demecarium Bromide	56-94-0
Deoxynorjirimycin	19130-96-2
Dequalinium Chloride	522-51-0
Desipramine Hydrochloride	58-28-6
Deslanoside	17598-65-1
Desloratadine	100643-71-8
Desmosterol	313-04-2
Deta NONOate	146724-94-9
Dexamethasone	50-02-2
Dexibuprofen	51146-56-6
Dexmedetomidine Hydrochloride	145108-58-3
Dextromethorphan Hydrobromide	6700-34-1
Diacerein	13739-02-1
Dibucaine Hydrochloride	61-12-1
Dichlorophen	97-23-4
Dichlorphenamide	120-97-8
Dicumarol	66-76-2
Dicyclomine Hydrochloride	67-92-5
Dienestrol	84-17-3
Diethyldithiocarbamate Sodium Trihydrate	20624-25-3
Diethylstilbestrol	56-53-1
Diflunisal	22494-42-4
Digitoxin	71-63-6
Dihydrocapsaicin	19408-84-5
Dihydroergotamine Mesylate	6190-39-2
Diiodohydroxyquinoline	83-73-8
Dilazep dihydrochloride	20153-98-4
Dimercaprol	59-52-9
Dimyristoyl Lecithin	18194-24-6
Dinoprostone	363-24-6
Diosmin	520-27-4
Diphemanil Methylsulfate	62-97-5
Diphenoxylate Hydrochloride	3810-80-8
Diphenyleneiodonium chloride	4673-26-1
Dipivefrin Hydrochloride	64019-93-8
Dipyridamole	58-32-2
Divalproex Sodium	76584-70-8
DL-Fluorocitric Acid Barium Salt	100929-81-5
dl-Penicillamine	52-66-4
DL-PPMP	149022-18-4
DL-threo-Dihydrosphingosine	73938-69-9
DMNB	20357-25-9
Docetaxel	114977-28-5
Docosanol	661-19-8
Dofetilide	115256-11-6
Donepezil Hydrochloride	120011-70-3
Dopamine Hydrochloride	62-31-7
Dorzolamide Hydrochloride	130693-82-2
Dovitinib	405169-16-6
Doxapram Hydrochloride	7081-53-0
Doxazosin Mesylate	77883-43-3
Doxepin Hydrochloride	1229-29-4
Doxorubicin Hcl	25316-40-9
Drotaverine Hydrochloride	985-12-6
D-Thyroxine	51-49-0
Dyclonine Hydrochloride	536-43-6
ebselen (PZ 51)	60940-34-3
Eflornithine	70052-12-9
EGFR/ErB-2 Inhibitor	179248-61-4
Elacridar	143664-11-3
Elesclomol	488832-69-5
Eliprodil	119431-25-3
Embelin	550-24-3
Emodin	518-82-1
Enalapril Maleate	76095-16-4
Endothall	145-73-3
Enoxolone	471-53-4
Enzastaurin	170364-57-5
Epalrestat	82159-09-9
Epidermal Growth Factor	62229-50-9
Epigallocatechin gallate	989-51-5
Epinastine Hydrochloride	108929-04-0
Epinephrine Bitartrate	51-42-3
Epirubicin Hydrochloride	56390-09-1
Eplerenone	107724-20-9
Epoprostenol Sodium	61849-14-7
Epothilone B	152044-54-7
Epoxomicin	134381-21-8
Eptifibatide	188627-80-7
Ergoloid Mesylates	8067-24-1
Ergotamine Tartrate	379-79-3
Erlotinib Hydrochloride	183319-69-9
Esmolol Hydrochloride	81161-17-3
Esomeprazole Magnesium	161973-10-0
Estradiol Valerate	979-32-8
Estramustine	2998-57-4
Ethacrynic Acid	58-54-8
Ethosuximide	77-67-8
Ethoxzolamide	452-35-7
Ethynodiol Diacetate	297-76-7
Etodolac	41340-25-4
Etofyllinclofibrate	54504-70-0
Etoposide	33419-42-0
EX 527	49843-98-3
Exemestane	107868-30-4
Exenatide	141758-74-9
Exifone	52479-85-3
Exo1	461681-88-9
Ezetimibe	163222-33-1
Famotidine	76824-35-6
Fascaplysin	114719-57-2
Fasudil	103745-39-7
Felbinac	5728-52-9
Felodipine	72509-76-3
Fenbufen	36330-85-5
Fendiline Hydrochloride	13636-18-5
Fenfluramine Hydrochloride	16105-77-4
Fenipentol	583-03-9
Fenofibrate	49562-28-9
Fenpropimorph	67564-91-4
Fenretinide	65646-68-6
Fenvalerate	51630-58-1
Ferric Hexacyanoferrate(II)	14038-43-8
Finasteride	98319-26-7
Fingolimod Hydochloride	162359-56-0
Fisetin	345909-34-4
Flavin Mononucleotide	146-17-8
Flavopiridol	146426-40-6
Fluconazole	86386-73-4
Fludarabine	21679-14-1
Flunarizine Hydrochloride	30484-77-6
Fluorouracil	51-21-8
Fluoxetine Hydrochloride	59333-67-4
Flupentixol Dihydrochloride	51529-01-2
Fluphenazine Hydrochloride	146-56-5
Flurazepam Dihydrochloride	1172-18-5
Fluspirilene	1841-19-6
Flutamide	13311-84-7
Fluvoxamine Maleate	61718-82-9
Folic Acid	59-30-3
Fomepizole	7554-65-6
Forskolin	66575-29-9
Fosfosal	6064-83-1
FR122047	130717-51-0
Fulvestrant	129453-61-8
Fumagillin	23110-15-8
Furazolidone	67-45-8
Furosemide	54-31-9
Gabapentin	60142-96-3
Gabexate Mesylate	39492-01-8
Gallium(III) Nitrate Hydrate	69365-72-6
Gallopamil	16662-47-8
Gambogic Acid	2752-65-0
GDC-0449	879085-55-9
GDC-0879	905281-76-7
Gefitinib	184475-35-2
Geldanamycin	30562-34-6
Gemcitabine Hydrochloride	122111-03-9
Gemfibrozil	25812-30-0
Genistein	446-72-0
GF 109203X	133052-90-1
GGTI-2147	191102-87-1
Ginkgolide A	15291-75-5
Glaucine	475-81-0
Gliclazide	21187-98-4
Gliotoxin	67-99-2
Glipizide	29094-61-9
Glucagon Acetate	9007-92-5
Glucurolactone	32449-92-6
Glucuronamide	3789-97-7
Glutathione (Reduced)	70-18-8
Glutethimide	77-21-4
Glyburide	10238-21-8
Go 6976	136194-77-9
Goserelin Acetate	145781-92-6
Gramicidin	1405-97-6
Granisetron Hydrochloride	107007-99-8
GSK1904529A	1089283-49-7
GSK-3b Inhibitor XI	626604-39-5
GTP-14564	34823-86-4
Guaiacyl Acetate	613-70-7
Guanabenz Acetate	23256-50-0
Guanadrel Sulfate	22195-34-2
Guanethidine Monosulfate	645-43-2
Guanfacine Hydrochloride	29110-48-3
GW 0742	317318-84-6
GW 5074	220904-83-6
GW 583340 dihydrochloride	388082-81-3
GW441756 Hydrochloride	504433-24-3
GW4869	6823-69-4
GW9662	22978-25-2
H 89 DiHydrochloride	127243-85-0
HA14-1	5673-63-4
Halazepam	23092-17-3
Haloperidol	52-86-8
Halothane	151-67-7
Heparin Calcium	37270-89-6
Heparin Sodium	9041-08-1
Herbimycin A	70563-58-5
Histamine Phosphate	51-74-1
Histrelin	76712-82-8
Homoharringtonine	26833-87-4
HU-210	112830-95-2
Hydralazine Hydrochloride	304-20-1
Hydrochlorothiazide	58-93-5
Hydroquinone	123-31-9
Hydroxy-2-Naphthalenylmethylphosphonic Acid	120943-99-9
Hydroxyamphetamine Hydrobromide	306-21-8
Hydroxyurea	127-07-1
Hymecromone	90-33-5
Hyperforin	11079-53-1
Hypericin	548-04-9
Hyperoside	482-36-0
Ibandronate Sodium Monohydrate	138926-19-9
Ibudilast	50847-11-5
Ibuprofen	15687-27-1
Icilin	36945-98-9
Idarubicin Hydrochloride	57852-57-0
Idebenone	58186-27-9
Ifosfamide	3778-73-2
IKK 16	N/A
IKK-2 Inhibitor VI	354811-10-2
Imatinib Mesylate (formulated)	220127-57-1
IMD-0354	978-62-1
Imipramine Hydrochloride	113-52-0
Imiquimod	99011-02-6
Indapamide	26807-65-8
Indatraline Hydrochloride	96850-13-4
Indirubin	479-41-4
Indomethacin	53-86-1
Inositol	87-89-8
Irbesartan	138402-11-6
Irinotecan Hydrochloride	100286-90-6
Isocarboxazid	59-63-2
Isoetharine Hydrochloride	50-96-4
Isoflurophate	55-91-4
Isoliquiritigenin	961-29-5
Isopropamide Iodide	71-81-8
Isoquinoline	119-65-3
Isosorbide Dinitrate	87-33-2
Isotretinoin	4759-48-2
Isradipine	75695-93-1
Itraconazole	84625-61-6
Ivabradine HCl	148849-67-6
Ivermectin	70288-86-7
JAK3 Inhibitor I	202475-60-3
JNK Inhibitor V	345987-15-7
JSH-23	749886-87-1
Juglone	481-39-0
K-252a	97161-97-2
Kawain	500-64-1
Kenpaullone	142273-20-9
Keracyanin	18719-76-1
Ketamine Hydrochloride	1867-66-9
Ketanserin Tartrate	83846-83-7
Ketoconazole	65277-42-1
Ketoprofen	22071-15-4
Ketotifen Fumarate	34580-14-8
Kitasamycin	1392-21-8
KN-93	139298-40-1
KT5823	126643-37-6
KU-55933	587871-26-9
L-5,5-Dimethylthiazolidine-4-carboxylic Acid	72778-00-8
L-744832	160141-09-3
L-745,870 Trihydrochloride	158985-00-3
Labetalol Hydrochloride	32780-64-6
Lamotrigine	84057-84-1
Lanosterol	79-63-0
Lansoprazole	103577-45-3
Lapatinib	231277-92-2
L-Azetidine-2-carboxylic acid	2133-34-8
Lead Diethyldithiocarbamate	17549-30-3
Leflunomide	75706-12-6
Lenalidomide	191732-72-6
Letrozole	112809-51-5
Leucovorin Calcium Pentahydrate	6035-45-6
Leupeptin HCl	24125-16-4
Leuprolide Acetate	74381-53-6
Levallorphan Tartrate	71-82-9
Levocabastine Hydrochloride	79547-78-7
Levocarnitine	541-15-1
Levonordefrin	829-74-3
Levonorgestrel	797-63-7
Levothyroxine	51-48-9
LFM-A13	62004-35-7
Licochalcone-A	58749-22-7
Limaprost	74397-12-9
Liothyronine Sodium	55-06-1
Lithium Carbonate	554-13-2
L-Mimosine	500-44-7
L-NAME	51298-62-5
L-NMMA	53308-83-1
Lomeguatrib	192441-08-0
Lomerizine Dihydrochloride	101477-54-7
Lomustine	13010-47-4
Lonidamine	50264-69-2
Loperamide Hydrochloride	34552-83-5
Lorazepam	846-49-1
Lovastatin	75330-75-5
Luteinizing Hormone	9002-67-9
LY 294002	154447-36-6
LY 341495	201943-63-7
LY 83583	91300-60-6
Lycopene	502-65-8
Lypressin	50-57-7
M50054	54135-60-3
Magnesium Acetate Tetrahydrate	16674-78-5
Malathion	121-75-5
Manganese Sulfate	10034-96-5
Manumycin A	52665-74-4
Maprotiline Hydrochloride	10347-81-6
Mebendazole	31431-39-7
Mebhydroline 1,5-Naphthalenedisulfonate Salt	6153-33-9
Mechlorethamine Hydrochloride	55-86-7
Meclizine Dihydrochloride	1104-22-9
Meclocycline Sulfosalicylate	73816-42-9
Meclofenamate Sodium	6385-02-0
Medroxyprogesterone Acetate	71-58-9
Megestrol Acetate	595-33-5
Melatonin	73-31-4
Melphalan	148-82-3
Menadiol Disulfate Disodium Salt Trihydrate	N/A
Menadione	58-27-5
Menatetrenone	11032-49-8
Menotropins	61489-71-2
Mephentermine Sulfate	1212-72-2
Meprobamate	57-53-4
Mequinol	150-76-5
Metadoxine	74536-44-0
Metaproterenol Hemisulfate Salt	5874-97-5
Metaraminol Bitartrate	33402-03-8
Metergoline	17692-51-2
Metformin Hydrochloride	1115-70-4
Methacycline Hydrochloride	3963-95-9
Methimazole	60-56-0
Methotrexate	59-05-2
Methoxamine Hydrochloride	61-16-5
Methoxsalen	298-81-7
Methyclothiazide	135-07-9
Methylglyoxal bis(guanylhydrazone) dihydrochloride hydrate	332360-02-8
Methyltestosterone	58-18-4
Methylthiouracil	56-04-2
Metoprolol Tartrate	56392-17-7
Metyrapone	54-36-4
MG115	133407-86-0
mGluR5 Antagonist, MTEP	329205-68-7
Midodrine Hydrochloride	3092-17-9
Mifepristone	84371-65-3
Miglitol	72432-03-2
Miglustat	72599-27-0
Misoprostol	59122-46-2
Mitomycin C	50-07-7
Mitotane	53-19-0
Mitoxantrone Hydrochloride	70476-82-3
MK-2206	1032350-13-2
ML 7	109376-83-2
ML 9	105637-50-1
Moclobemide	71320-77-9
Modafinil	68693-11-8
Mometasone Furoate	83919-23-7
Monastrol	254753-54-3
Monorden	12772-57-5
Montelukast Sodium	151767-02-1
Mosapride Citrate	112885-42-4
Moxonidine Hydrochloride	75438-57-2
MPPG	169209-65-8
MRS 1220	183721-15-5
MRS 1754	264622-58-4
MRS 1845	544478-19-5
MS-275	209783-80-2
Mycophenolate Mofetil	128794-94-5
Mycophenolic Acid	24280-93-1
Myriocin	35891-70-4
Myristic Acid	544-63-8
N-(2-Guanidinoethyl)-5-Isoquinolinesulfonamide	91742-10-8
N1 N12-diethylspermine 4HCL	113812-15-0
N6-Benzyladenosine	4294-16-0
Nabilone	51022-71-0
Nabumetone	42924-53-8
N-Acetyl-ASP-GLU	3106-85-2
NADA	199875-69-9
Naftifine Hydrochloride	65473-14-5
Naftopidil	57149-07-2
Nalbuphine Hydrochloride	23277-43-2
Nalmefene	55096-26-9
Naloxone	51481-60-8
Naltrexone Hydrochloride	16676-29-2
Nandrolone	434-22-0
Naphazoline Hydrochloride	550-99-2
Naproxen	22204-53-1
Narasin	55134-13-9
Natriuretic Peptide, C-Type	127869-51-6
Nefazodone Hydrochloride	82752-99-6
Nelfinavir Mesylate	159989-65-8
Neratinib	698387-09-6
Niacin	59-67-6
Niacinamide	98-92-0
Nicardipine Hydrochloride	54527-84-3
Nifedipine	21829-25-4
Nifekalant	130636-43-0
Nifuroxazide	965-52-6
Nilotinib	641571-10-0
Nilutamide	63612-50-0
Nimodipine	66085-59-4
Nisoldipine	63675-72-9
Nisoxetine Hydrochloride	57754-86-6
Nitrobenzylthioinosine	38048-32-7
NKH 477	138605-00-2
N-Oleoylethanolamine	111-58-0
Nomifensine Maleate	32795-47-4
Nonivamide	2444-46-4
Nordihydroguaiaretic Acid	500-38-9
Norepinephrine Bitartrate	69815-49-2
Norethindrone	68-22-4
Norethynodrel	68-23-5
Nortriptyline Hydrochloride	894-71-3
Noscapine	128-62-1
Novobiocin Sodium	1476-53-5
N-salicyloyltryptamine	31384-98-2
NSC 625987	141992-47-4
NSC-95397	93718-83-3
N-Tosyl-L-phenylalanine chloromethyl ketone	402-71-1
NU1025	90417-38-2
Nutlin-3	548472-68-0
NVP-TAE684	761439-42-3
Octadecadienoic Acid, Conjugated	26764-25-0
Octreotide Acetate	79517-01-4
ODQ	41443-28-1
Okadaic Acid	78111-17-8
Olanzapine	132539-06-1
Olaparib	937799-91-2
Oligomycin	1404-19-9
Olomoucine	101622-51-9
Orlistat	96829-58-2
Oxaceprol	33996-33-7
Oxaliplatin	61825-94-3
Oxaprozin	21256-18-8
Oxazepam	604-75-1
Oxcarbazepine	28721-07-5
Oxipurinol	2465-59-0
Oxiracetam	62613-82-5
Oxolamine	1949-20-8
Oxprenolol Hydrochloride	6452-73-9
Oxycodone Hydrochloride	124-90-3
Oxymetazoline Hydrochloride	2315-02-8
Oxyphenbutazone hydrate	7081-38-1
Oxyquinoline	148-24-3
Oxytocin	50-56-6
Ozagrel Hcl	78712-43-3
Paclitaxel	33069-62-4
Palmidrol	544-31-0
Pancuronium Bromide	15500-66-0
Pantolactone	599-04-2
Pantoprazole Sodium	138786-67-1
Papaverine Hydrochloride	61-25-6
Pargyline Hydrochloride	306-07-0
Paroxetine Hydrochloride Hemihydrate	110429-35-1
Paroxypropione	70-70-2
Parthenolide	20554-84-1
Pazopanib Hydrochloride	635702-64-6
pCPT-cAMP	93882-12-3
PD 173074	219580-11-7
PD 98059	167869-21-8
PD0325901	391210-10-9
PD-0332991	603139-19-1
PD150606	179528-45-1
PD169316	152121-53-4
PDTC, NH4	5108-96-3
Pefabloc SC	30287-99-7
Pemetrexed Disodium	150399-23-8
Penbutolol Sulfate	38363-32-5
Pentagastrin	5534-95-2
Pentamidine	100-33-4
Pentazocine	359-83-1
Pentifylline	1028-33-7
Pentolinium Tartrate	52-62-0
Pentosan Polysulfate Sodium	140207-93-8
Pentostatin	53910-25-1
Pepsin	9001-75-6
Pergolide Mesylate	66104-23-2
Perhexiline Maleate	6724-53-4
Perifosine	157716-52-4
Permethrin	52645-53-1
Perospirone	129273-38-7
Perphenazine	58-39-9
PF-04217903	1159490-85-3
PGG (1,2,3,4,6-b-O-Pentagalloyl glucose)	14937-32-7
PHCCC	177610-87-6
Phenacemide	63-98-9
Phenazopyridine Hydrochloride	136-40-3
Phenindione	83-12-5
Phenoxazine	135-67-1
Phenoxybenzamine Hydrochloride	63-92-3
Phenylalanine Hydroxamate	36207-44-0
Phenylbutazone	50-33-9
Phenytoin	57-41-0
Phloretin	60-82-2
Phytonadione	84-80-0
Piceatannol	10083-24-6
Picotamide	32828-81-2
Pidotimod	117241-40-4
Pifithrin-alpha	63208-82-2
Pimozide	2062-78-4
Pinacidil	85371-64-8
Pindolol	13523-86-9
Pioglitazone Hydrochloride	112529-15-4
Piperacetazine	3819-00-9
Piracetam	7491-74-9
Pirarubicin	72496-41-4
Pirfenidone	53179-13-8
Piroxicam	36322-90-4
PKR inhibitor	608512-97-6
Plicamycin	18378-89-7
PMA	16561-29-8
PNU-282,987	123464-89-1
Polaprezinc	107667-60-7
PP1	172889-26-8
PP2	172889-27-9
Praeruptorin A	73069-25-7
Pralidoxime Chloride	51-15-0
Pramoxine Hydrochloride	637-58-1
Pranlukast	103177-37-3
Pravastatin Sodium	81131-70-6
Prazepam	2955-38-6
Praziquantel	55268-74-1
Prazosin Hydrochloride	19237-84-4
Pregabalin	148553-50-8
Pregnenolone	145-13-1
PRIMA-1	5608-24-2
Primaquine Phosphate	63-45-6
Probenecid	57-66-9
Probucol	23288-49-5
Procarbazine Hydrochloride	366-70-1
Procaterol Hydrochloride	62929-91-3
Proflavine Hemisulfate	1811-28-5
Progesterone	57-83-0
Proglumide	6620-60-6
Promazine Hydrochloride	53-60-1
Promethazine Hydrochloride	58-33-3
Propafenone Hydrochloride	34183-22-7
Propagermanium	12758-40-6
Propofol	2078-54-8
Propranolol Hydrochloride	318-98-9
Proscillaridin	466-06-8
Prostaglandin A1	14152-28-4
Prostaglandin E1	745-65-3
Prostratin	60857-08-1
Protirelin	24305-27-9
Protoporphyrin IX	553-12-8
Psoralen	66-97-7
Purmorphamine	483367-10-8
Puromycin dihydrochloride	58-58-2
Purvalanol A	212844-53-6
Purvalanol B	212844-54-7
Pyrantel Pamoate	22204-24-6
Pyridoxine	65-23-6
Pyrimethamine	58-14-0
Pyrithione	1121-30-8
Pyritinol	1098-97-1
Quercetin	117-39-5
Quinacrine Dihydrochloride	69-05-6
Quinapril Hydrochloride	82586-55-8
Quinestrol	152-43-2
Quinidine Gluconate	7054-25-3
Rabeprazole	117976-89-3
Racecadotril	81110-73-8
Raloxifene Hydrochloride	82640-04-8
Raltitrexed	112887-68-0
Ramatroban	116649-85-5
Rebamipide	90098-04-7
Repaglinide	135062-02-1
Rescinnamine	24815-24-5
Reserpine	50-55-5
Resveratrol	501-36-0
Ribavirin	36791-04-5
Riboflavin 5'-Phosphate Sodium	130-40-5
Ricinoleic Acid	141-22-0
Rifamycin Sv-Sodium	15105-92-7
Rilmenidine Hemifumarate	207572-68-7
Riluzole	1744-22-5
Rimantadine Hydrochloride	1501-84-4
Rimonabant	168273-06-1
Ritonavir	155213-67-5
RK-682	154639-24-4
RO 31-8220	138489-18-6
Ro 48-8071	189197-69-1
Ro106-9920	62645-28-7
Rofecoxib	162011-90-7
Roflumilast	162401-32-3
Rolipram	61413-54-5
Ropinirole Hydrochloride	91374-20-8
Roscovitine	186692-46-6
Rosiglitazone Maleate	155141-29-0
Rotenone	83-79-4
Rottlerin	82-08-6
Rp-8-CPT-cAMPS, Sodium Salt	129735-01-9
RS 102895 Hydrochloride	300815-41-2
Rutin Trihydrate	153-18-4
Rwj-60475	204130-08-5
S-2E	155730-92-0
Salbutamol	18559-94-9
Salermide	1105698-15-4
Salicylamide	65-45-2
Salinomycin Sodium	55721-31-8
Salmeterol Xinafoate	94749-08-3
Sangivamycin Hydrate	18417-89-5
Sanguinarine chloride	5578-73-4
Satraplatin	129580-63-8
Sb 202190	152121-30-7
SB 415286	264218-23-7
SB 431542	301836-41-9
SB-202190	152121-30-7
SB-216763	280744-09-4
SB218078	135897-06-2
SC 514	354812-17-2
SCH 58261	160098-96-4
Scriptaid	287383-59-9
Secretin	17034-35-4
Securinine	5610-40-2
Selenium Sulfide	7488-56-4
Semaxinib	204005-46-9
Sepiapterin	17094-01-8
Seratrodast	112665-43-7
Sermorelin	86168-78-7
Serotonin	50-67-9
Sertraline Hydrochloride	79559-97-0
SFK1	678997-25-6
Shikonin	54952-43-1
Sildenafil Citrate	171599-83-0
Silibinin	22888-70-6
Simvastatin	79902-63-9
Sinefungin	58944-73-3
Sirolimus	53123-88-9
Sirtinol	410536-97-9
Sitagliptin Phosphate	654671-78-0
Sivelestat	127373-66-4
SL 327	305350-87-2
Sodium Aurothiomalate	12244-57-4
Sodium Molybdate	7631-95-0
Sodium Nitroprusside Dihydrate	13755-38-9
Somatropin	12629-01-5
Sorafenib	284461-73-0
SP 600125	129-56-6
Spermidine Trihydrochloride	334-50-9
Spironolactone	52-01-7
Splitomicin	5690-03-9
SQ 22536	17318-31-9
Squalestatin	142561-96-4
SR 12813	126411-39-0
Stanozolol	10418-03-8
Staurosporine	62996-74-1
S-Trityl-L-cysteine	2799-07-7
Strophanthin	11005-63-3
SU 4312	5812-07-7
SU11652	326914-10-7
SU1498	N/A
Suberoylanilide Hydroxamic Acid	149647-78-9
Succimer	304-55-2
Succinic Acid	110-15-6
Sulfachloropyridazine	80-32-0
Sulfanilamide	63-74-1
Sulfasalazine	599-79-1
Sulfasomidine	515-64-0
Sulfinpyrazone	57-96-5
Sulfogaiacol	1321-14-8
Sulindac	38194-50-2
Sumatriptan Succinate	103628-48-4
Sunitinib Malate	341031-54-7
SuperFasLigand	N/A
Superoxide Dismutase	9054-89-1
Suramin Sodium	129-46-4
T0070907	313516-66-4
Tacrine Hydrochloride	1684-40-8
Tacrolimus (FK-506)	104987-11-3
Talniflumate	66898-62-2
Tamoxifen Citrate	54965-24-1
Tamsulosin Hydrochloride	106463-17-6
TAS-301	193620-69-8
TDZD-8	327036-89-5
Tegaserod Maleate	189188-57-6
Telmisartan	144701-48-4
Teniposide	29767-20-2
Tenovin-1	380315-80-0
Terbinafine Hydrochloride	78628-80-5
Terreic Acid	121-40-4
Testosterone	58-22-0
Tetrahydrobiopterin	17528-72-2
Tetrahydrocannabinol	1972-08-3
Tetrahydropapaveroline Hydrobromide	16659-88-4
Tetrahydrozoline Hydrochloride	522-48-5
TG003	300801-52-9
Thalidomide	50-35-1
Thapsigargin	67526-95-8
Thiamine Mononitrate	532-43-4
Thioglycerol	96-27-5
Thioguanine	154-42-7
Thiomuscimol	62020-54-6
Thioridazine Hydrochloride	130-61-0
Thiostrepton	1393-48-2
Thiothixene	5591-45-7
Thiram	137-26-8
Thymalfasin	62304-98-7
Thyroglobulin	9010-34-8
Tibolone	5630-53-5
Tiletamine Hydrochloride	14176-50-2
Tioconazole	65899-73-2
Tiopronin	1953-02-2
Tirapazamine	27314-97-2
Tiratricol	51-24-1
TNF-related apoptosis-inducing ligand	N/A
TO-901317	293754-55-9
Tobramycin	32986-56-4
TOFA	54857-86-2
Tolazoline Hydrochloride	59-97-2
Tolbutamide	64-77-7
Tolcapone	134308-13-7
Tolnaftate	2398-96-1
Tolterodine Tartrate	124937-52-6
Topiramate	97240-79-4
Topotecan Hydrochloride	119413-54-6
Toremifene Citrate	89778-27-8
TPEN	16858-02-9
TRAIL R2/DR5 Agonist mAb	N/A
Tranexamic Acid	1197-18-8
Trans-4-iodo, 4'-boranyl-chalcone	562823-84-1
Tranylcypromine Hemisulfate	13492-01-8
Travoprost	157283-68-6
Trazodone Hydrochloride	25332-39-2
Trequinsin Hydrochloride	78416-81-6
Tretinoin	302-79-4
Triamterene	396-01-0
Trichlormethiazide	133-67-5
Trichostatin A	58880-19-6
Triciribine	35943-35-2
Tridolgosir Hcl	214462-68-7
Triethanolamine Oleate	2717-15-9
Trifluoperazine Hydrochloride	440-17-5
Trifluridine	70-00-8
Trilostane	13647-35-3
Trimebutine Maleate Salt	34140-59-5
Trimethadione	127-48-0
Trimethoprim	738-70-5
Trimetrexate Glucuronate	82952-64-5
Trimipramine Maleate	521-78-8
Triparanol	78-41-1
Triptolide	38748-32-2
TRK-530	151425-92-2
Troglitazone	97322-87-7
Tropicamide	1508-75-4
Trypsin	9002-07-7
Tulobuterol Hydrochloride	56776-01-3
Tunicamycin	11089-65-9
Tyrphostin 25	118409-58-8
Tyrphostin 47	122520-86-9
Tyrphostin 8	3785-90-8
Tyrphostin 9	10537-47-0
Tyrphostin Ag 1288	116313-73-6
Tyrphostin Ag 1295	71897-07-9
Tyrphostin Ag 1478	63177-57-1
U-0126	109511-58-2
U18666A	3039-71-2
Ubenimex	58970-76-6
UCH-L1 inhibitor	668467-91-2
UCH-L3 inhibitor	30675-13-9
Uracil	66-22-8
URB597	546141-08-6
Ursodiol	128-13-2
Ursolic Acid	77-52-1
Valproic Acid	99-66-1
Valsartan	137862-53-4
Vancomycin Hydrochloride	1404-93-9
Vatalanib Hydrochloride	212141-52-1
Verapamil Hydrochloride	152-11-4
Vigabatrin	60643-86-9
Vinblastine Sulfate	143-67-9
Vincamine	1617-90-9
Vincristine Sulfate	2068-78-2
Vindesine Sulfate	59917-39-4
Vinorelbine Tartrate	125317-39-7
Vinpocetine	42971-09-5
Vitamin D-3	67-97-0
Vitamin K5	130-24-5
Voglibose	83480-29-9
VX-680	639089-54-6
W-13	88519-57-7
W-7	61714-27-0
Warfarin	81-81-2
Wedelolactone	524-12-9
Withaferin A	5119-48-2
Wortmannin	19545-26-7
Xanthopterin	119-44-8
Y-27632	146986-50-7
YC-1	154453-18-6
YM-58483	223499-30-7
Yohimbine Hydrochloride	65-19-0
Zafirlukast	107753-78-6
Zaprinast	37762-06-4
Zatebradine Hydrochloride	91940-87-3
Z-IETD-FMK	N/A
Zileuton	111406-87-2
Zinc Acetate	5970-45-6
Zinc Chloride	7646-85-7
Ziprasidone Hydrochloride	138982-67-9
Z-LEHD-FMK	N/A
ZM 241385	139180-30-6
ZM 336372	208260-29-1
ZM 449829	4452-06-6
Zolmitriptan	139264-17-8
Zolpidem Tartrate	99294-93-6
Zotarolimus	221877-54-9
Z-VAD (OMe)-FMK	187389-52-2
